# Supplementary material for: Uncovering Mechanisms of Zanthoxylum piperitum Fruits for the Alleviation of Rheumatoid Arthritis Based on Network Pharmacology
Source: Biology (Basel). 2021 Jul 23;10(8):703. doi: 10.3390/biology10080703 (PMC8389290; doi:10.3390/biology10080703)
Supplement: Supplementary file 1 [file biology-10-00703-s001.zip]

Archive with 3 entries (3 files):
- Supplementary Table S3.pdf
- Supplementary Table S1.pdf
- Supplementary Table S2.pdf
